# Supplementary material for: Development and validation of a minimum requirements checklist for snakebite envenoming treatment in the Brazilian Amazonia
Source: PLoS Negl Trop Dis. 2024 Jan 19;18(1):e0011921. doi: 10.1371/journal.pntd.0011921 (PMC10829989; doi:10.1371/journal.pntd.0011921)
Supplement: S2 File — (XLSX) [file pntd.0011921.s002.xlsx]

## Sheet: Planilha1
No. of Item	PART	DESCRIPTION	Type 1				Type 2				Type 3
			Essential	Unessential	Desirable	Undesirable	Essential	Unessential	Desirable	Undesirable	Essential	Unessential	Desirable	Undesirable
1	Human resources	Does the unit have a registered nursing technician/nursing assistant?	0.95	0	0.05	0	1	0	0	0	0.95	0	0.05	0
2	Human resources	Did the technicians/assistants have specific training in the snakebite treatment protocol (classes, workshops, etc) during or after their formation?	0.75	0	0.25	0	0.85	0	0.15	0	0.85	0	0.15	0
3	Human resources	Does the unit have a nurse?	0.9	0	0.1	0	1	0	0	0	1	0	0	0
4	Human resources	Did the nurses have specific training in the snakebite treatment protocol (classes, workshops, etc) during or after their formation?	0.85	0	0.15	0	0.9	0	0.1	0	0.95	0	0.05	0
5	Human resources	Does the unit have a physician?	0.8	0	0.2	0	0.95	0	0.05	0	1	0	0	0
6	Human resources	The physicians had specific training in the snakebite envenoming treatment protocol (classes, workshops, etc.) during or after its formation?	0.85	0	0.15	0	0.95	0	0.05	0	0.95	0	0.05	0
7	Human resources	Does the unit have a clinical analysis laboratory?	0.15	0.2	0.55	0.1	0.65	0.05	0.3	0	0.95	0	0.05	0
8	Human resources	Does the unit have a pharmacist?	0.3	0.15	0.55	0	0.65	0	0.35	0	0.95	0	0.05	0
9	Human resources	Did pharmacists have specific training in the snakebite envenoming treatment protocol (classes, workshops, etc.) during or after their training?	0.55	0.1	0.35	0	0.8	0	0.2	0	0.8	0	0.2	0
1	Equipment	Pulse oximeter	0.75	0.05	0.2	0	1	0	0	0	1	0	0	0
2	Equipment	Clinical thermometer	0.85	0.1	0.05	0	0.95	0.05	0	0	0.95	0.05	0	0
3	Equipment	Sphygmomanometer	0.95	0	0.05	0	1	0	0	0	1	0	0	0
4	Equipment	Bag-valve-mask (BVM)	0.75	0.05	0.2	0	0.95	0.05	0	0	0.95	0	0.05	0
5	Equipment	Intubation Kit for children	0.6	0.05	0.35	0	0.95	0	0.05	0	1	0	0	0
6	Equipment	Intubation Kit for adults	0.6	0.05	0.35	0	0.95	0	0.05	0	1	0	0	0
7	Equipment	Stretcher	0.95	0.05	0	0	0.95	0.05	0	0	0.95	0	0.05	0
8	Equipment	Stretcher trolley	0.55	0.15	0.3	0	0.75	0.1	0.15	0	0.8	0.05	0.15	0
9	Equipment	Hospital armchair	0.3	0.2	0.5	0	0.55	0.1	0.35	0	0.75	0.05	0.2	0
10	Equipment	Intravenous infusion pole	0.95	0	0.05	0	1	0	0	0	1	0	0	0
11	Equipment	Phlebotomy armrest	0.5	0.15	0.35	0	0.6	0.05	0.35	0	0.85	0.05	0.1	0
12	Equipment	Defibrillator	0.6	0.1	0.3	0	0.85	0	0.15	0	1	0	0	0
13	Equipment	Pharmacy /Vaccine Refrigerator‎	0.8	0	0.2	0	0.9	0	0.1	0	0.95	0	0.05	0
14	Equipment	Domestic type refrigerator	0.7	0.15	0.15	0	0.7	0.1	0.15	0.05	0.65	0.15	0.15	0.05
15	Equipment	Refrigerator thermometer	0.85	0.05	0.1	0	0.85	0	0.15	0	0.85	0.05	0.1	0
16	Equipment	Oxygen cylinder	0.85	0	0.15	0	0.95	0	0.05	0	1	0	0	0
17	Equipment	Oxygen flowmeter	0.65	0	0.35	0	0.9	0	0.1	0	1	0	0	0
18	Equipment	Water bath	0.3	0.1	0.6	0	0.6	0.05	0.35	0	0.8	0.1	0.1	0
19	Equipment	Glass tubes	0.55	0.05	0.4	0	0.85	0	0.15	0	0.95	0	0.05	0
20	Equipment	Emergency trolley/cart crash	0.7	0.05	0.25	0	0.85	0	0.15	0	1	0	0	0
21	Equipment	Stethoscope	0.95	0	0.05	0	1	0	0	0	1	0	0	0
22	Equipment	Ice pack	0.7	0.2	0.1	0	0.7	0.1	0.2	0	0.65	0.15	0.2	0
23	Equipment	Styrofoam box	0.7	0.1	0.2	0	0.75	0.1	0.15	0	0.7	0.15	0.15	0
24	Equipment	Wheelchair	0.6	0.1	0.3	0	0.7	0.05	0.25	0	0.9	0.05	0.05	0
1	Materials	Syringes 1 mL	0.55	0.15	0.3	0	0.7	0.1	0.2	0	0.85	0.05	0.1	0
2	Materials	Syringes 3 mL	0.5	0.1	0.4	0	0.75	0	0.25	0	0.9	0	0.1	0
3	Materials	Syringes 5-20 mL	0.8	0.05	0.15	0	1	0	0	0	1	0	0	0
4	Materials	Flexible peripheral venous catheter for children	0.7	0	0.25	0.05	0.85	0	0.1	0.05	0.85	0	0.1	0.05
5	Materials	Flexible peripheral venous catheter for adults	0.75	0	0.2	0.05	0.9	0	0.05	0.05	0.9	0	0.05	0.05
6	Materials	Rigid peripheral venous catheter (scalp) for children	0.75	0	0.25	0	0.9	0	0.1	0	0.9	0	0.1	0
7	Materials	Rigid peripheral venous catheter (scalp) for adults	0.7	0.05	0.25	0	0.85	0	0.15	0	0.85	0	0.15	0
8	Materials	Cotton wool	1	0	0	0	1	0	0	0	1	0	0	0
9	Materials	Gauze	0.45	0.1	0.45	0	0.75	0	0.25	0	0.8	0	0.2	0
10	Materials	Multi-way or 3-way tap	0.85	0	0.15	0	0.95	0	0.05	0	1	0	0	0
11	Materials	O2 catheter	0.7	0.15	0.15	0	0.85	0.1	0.05	0	0.85	0.05	0.1	0
12	Materials	Needles (13x4,5)	0.75	0.05	0.2	0	0.9	0	0.1	0	0.95	0	0.05	0
13	Materials	Needles (25x7)	0.7	0.1	0.2	0	0.9	0.05	0.05	0	0.9	0.05	0.05	0
14	Materials	Needles (25x8)	0.95	0	0.05	0	1	0	0	0	1	0	0	0
15	Materials	Medical tape	0.65	0.05	0.3	0	0.8	0	0.2	0	0.85	0	0.15	0
16	Materials	Tourniquet for blood collection	0.95	0.05	0	0	0.95	0.05	0	0	0.95	0.05	0	0
17	Materials	Non-sterile gloves	0.45	0.25	0.3	0	0.75	0.1	0.15	0	0.8	0.05	0.15	0
18	Materials	Sterile gloves	0.45	0.05	0.5	0	0.55	0.05	0.4	0	0.6	0.05	0.35	0
19	Materials	Measuring tape	0.4	0.1	0.45	0.05	0.45	0.1	0.4	0.05	0.55	0.05	0.35	0.05
20	Materials	Skin marker	0.75	0	0.25	0	0.95	0	0.05	0	0.95	0	0.05	0
21	Materials	Bandage	0.5	0.05	0.45	0	0.75	0	0.2	0.05	0.85	0	0.15	0
22	Materials	Macrodrip IV infusion set	0.35	0.2	0.45	0	0.6	0.1	0.3	0	0.8	0.05	0.15	0
23	Materials	Microdrip IV infusion set	0.9	0	0.05	0.05	0.9	0	0.05	0.05	0.9	0	0.05	0.05
24	Materials	Scalpel blade	0.55	0.05	0.4	0	0.75	0.05	0.2	0	0.9	0.05	0.05	0
25	Materials	Oxygen mask (continuous nebulization)	0.8	0	0.2	0	0.8	0	0.2	0	0.85	0	0.15	0
26	Materials	Disposable surgical mask	0.15	0.4	0.4	0.05	0.65	0.1	0.25	0	0.85	0.05	0.1	0
27	Materials	Suture Kit (scissors, tweezers, nylon thread 3-0 / cotton 0,2, scalpel)	0.2	0.5	0.25	0.05	0.6	0.2	0.2	0	0.9	0	0.1	0
28	Materials	Penrose drain	0.7	0.1	0.2	0	0.95	0	0.05	0	0.95	0	0.05	0
1	Medicine	Corticosteroids	0.7	0.15	0.15	0	0.85	0	0.15	0	1	0	0	0
2	Medicine	Anti-histamines	0.75	0.05	0.2	0	0.85	0	0.15	0	1	0	0	0
3	Medicine	Adrenaline	0.85	0	0.1	0.05	1	0	0	0	1	0	0	0
4	Medicine	Painkillers	0.85	0	0.15	0	0.95	0	0.05	0	1	0	0	0
5	Medicine	Opioids	0.3	0.2	0.5	0	0.8	0	0.2	0	0.95	0	0.05	0
6	Medicine	Diuretic	0.25	0.4	0.35	0	0.65	0.1	0.25	0	0.95	0	0.05	0
7	Medicine	Saline 0.9%	0.9	0.05	0.05	0	1	0	0	0	1	0	0	0
8	Medicine	Glucose solution 5%	0.7	0.15	0.15	0	0.8	0.1	0.1	0	0.85	0.1	0.05	0
9	Medicine	Antibiotic	0.25	0.3	0.45	0	0.9	0.05	0.05	0	1	0	0	0
10	Medicine	Sedatives	0.15	0.2	0.5	0.15	0.8	0.1	0.1	0	0.95	0.05	0	0
11	Medicine	Topical anesthetics	0.25	0.3	0.3	0.15	0.5	0.25	0.2	0.05	0.65	0.15	0.15	0.05
12	Medicine	Antiseptics	0.75	0.05	0.2	0	1	0	0	0	1	0	0	0
