# Supplementary material for: Development and validation of a minimum requirements checklist for snakebite envenoming treatment in the Brazilian Amazonia
Source: PLoS Negl Trop Dis. 2024 Jan 19;18(1):e0011921. doi: 10.1371/journal.pntd.0011921 (PMC10829989; doi:10.1371/journal.pntd.0011921)
Supplement: S3 File — (XLSX) [file pntd.0011921.s003.xlsx]

## Sheet: Sheet1
Judge ID	Age	Profession	Time of experience (in years)	State	Doctorate in the subject area	Master’s degree in the subject area	Specialist/medical residence in the subject area	Minimum of 2 years patient care in the subject area	Minimum of 2 years teaching in the subject area	Dissertation, thesis or monography in the subject area	Papers published related to the specific area	Participation in training courses in the subject area	Supervision of students in the subject area	TOTAL
1	41	Nurse	12	Acre	3	2	2	0	2	1	2	1	1	14
2	60	Physician	12	Federal District	3	2	2	2	2	0	2	1	1	15
3	33	Nurse	3	Amazonas	0	2	2	2	2	1	2	1	0	12
4	35	Nurse	6	Amazonas	3	2	2	2	2	1	2	1	1	16
5	50	Physician	19	Amazonas	0	2	2	2	2	0	0	1	0	9
6	48	Physician	12	Amazonas	0	2	2	2	2	0	0	1	0	9
7	64	Physician	22	Federal District	0	0	2	2	0	0	2	1	0	7
8	45	Nurse	12	Amazonas	0	2	2	2	2	0	2	1	1	12
9	67	Physician	31	Rondônia	3	2	2	2	0	0	2	1	1	13
10	44	Physician	12	São Paulo	0	2	2	2	0	0	2	1	0	9
11	42	Nurse	11	Amazonas	3	2	2	2	2	0	0	1	0	12
12	44	Physician	8	São Paulo	0	2	2	2	2	0	2	1	0	11
13	48	Physician	2	São Paulo	3	0	2	2	2	1	2	1	1	14
14	25	Physician	3	Roraima	0	0	2	2	0	1	2	1	0	8
15	41	Physician	10	Roraima	0	0	2	2	2	1	2	1	0	10
16	37	Physician	8	Amazonas	3	0	2	2	2	0	2	1	0	12
17	39	Physician	11	Amazonas	0	0	2	2	2	0	2	1	0	9
18	60	Physician	27	Amazonas	0	0	2	2	2	0	2	1	1	10
19	36	Physician	9	Amazonas	0	2	2	2	2	0	0	1	0	9
20	36	Physician	9	Rondônia	0	0	2	2	2	0	0	1	0	7
