# Supplementary material for: Development and validation of a minimum requirements checklist for snakebite envenoming treatment in the Brazilian Amazonia
Source: PLoS Negl Trop Dis. 2024 Jan 19;18(1):e0011921. doi: 10.1371/journal.pntd.0011921 (PMC10829989; doi:10.1371/journal.pntd.0011921)
Supplement: S4 File — (XLSX) [file pntd.0011921.s004.xlsx]

## Sheet: Planilha1
No. of Item	PART	DESCRIPTION	Type 1				Type 2				Type 3
			Essential	Unessential	Desirable	Undesirable	Essential	Unessential	Desirable	Undesirable	Essential	Unessential	Desirable	Undesirable
7	Human resources	Does the unit have a clinical analysis laboratory?		X	X		X		X
8	Human resources	Does the unit have a pharmacist?	X		X		X		X
9	Human resources	Did pharmacists have specific training in the snakebite envenoming treatment protocol (classes, workshops, etc.) during or after their training?	X		X
5	Equipment	Intubation Kit for children	X		X
6	Equipment	Intubation Kit for adults	X		X
8	Equipment	Stretcher trolley	X		X
9	Equipment	Hospital armchair	X		X		X		X
11	Equipment	Armrest for phlebotomy	X		X		X		X
12	Equipment	Defibrillator	X		X
14	Equipment	Household refrigerator	X	X	X		X		X		X	X	X
17	Equipment	Oxygen flow meter (flowmeter)	X		X
18	Equipment	Water bath	X		X		X		X
19	Equipment	Glass tubes	X		X
20	Equipment	Stop cart/Emergency	X		X
22	Equipment	Ice pack	X	X			X		X		X		X
23	Equipment	Styrofoam box	X		X						X	X	X
24	Equipment	Wheelchair	X		X		X		X
1	Consumable	Syringes 1 mL	X		X		X		X
2	Consumable	Syringes 3 mL	X		X
4	Consumable	Flexible peripheral venous catheter for children	X		X
7	Consumable	Rigid peripheral venous catheter (scalp) for adults	X		X
9	Consumable	Gauze	X		X
11	Consumable	O2 catheter	X	X	X
13	Consumable	Needles (25x7)	X		X
15	Consumable	Tape	X		X
17	Consumable	Non-sterile gloves	X		X
18	Consumable	Sterile gloves	X		X		X		X		X		X
19	Consumable	Measuring tape	X		X		X		X		X		X
21	Consumable	Bandage	X		X
22	Consumable	Plastic Macrodrip [Infusion]	X		X		X		X
24	Consumable	Scalpel blade	X		X
26	Consumable	Disposable surgical mask		X	X		X		X
27	Consumable	Suture Kit (scissors, tweezers, nylon thread 3-0 / cotton 0,2, scalpel)		X	X		X	X	X
28	Consumable	Penrose drain	X		X
1	Medicine	Corticosteroids	X	X	X
5	Medicine	Opioids	X		X
6	Medicine	Diuretic		X	X		X		X
8	Medicine	Glucose solution 5%	X		X
9	Medicine	Antibiotic		X	X
10	Medicine	Sedatives		X	X
11	Medicine	Topical anesthetics		X	X		X	X			X	X	X
AD1	Equipment	Multiparameter patient monitor	X	X	X	X	X	X	X	X	X	X	X	X
AD2	Equipment	Reclining stretcher	X	X	X	X	X	X	X	X	X	X	X	X
AD3	Equipment	Hospital screen	X	X	X	X	X	X	X	X	X	X	X	X
AD4	Consumable	Central venous catheter	X	X	X	X	X	X	X	X	X	X	X	X
AD5	Consumable	Indwelling urinary catheter	X	X	X	X	X	X	X	X	X	X	X	X
AD6	Consumable	Laryngeal mask airway	X	X	X	X	X	X	X	X	X	X	X	X
AD7	Consumable	Urine collection bag	X	X	X	X	X	X	X	X	X	X	X	X
AD8	Medicine	Anticonvulsivant	X	X	X	X	X	X	X	X	X	X	X	X
AD9	Medicine	Antiemético	X	X	X	X	X	X	X	X	X	X	X	X
AD10	Medicine	Atropine	X	X	X	X	X	X	X	X	X	X	X	X
AD11	Medicine	Bicarbonate	X	X	X	X	X	X	X	X	X	X	X	X
